# Supplementary material for: HLA-A*0201-restricted CTL epitope of a novel osteosarcoma antigen, papillomavirus binding factor
Source: J Transl Med. 2009 Jun 12;7:44. doi: 10.1186/1479-5876-7-44 (PMC2702281; doi:10.1186/1479-5876-7-44)
Supplement: Additional file 1 — Sequences and binding affinities of PBF-derived peptides with HLA-A*0201 binding motif. *Binding score was determined by BIMAS HLA Peptide Binding Predictions. †The affinity of each peptide (50 μg/ml) was evaluated by a HLA class I stabilization assay. [file 1479-5876-7-44-S1.xls]

## Sheet: Table １
Peptide	Position	Sequence	Binding score*	HLA-peptide binding affinity†
				(%MFI increase ± SD)
A2.1	107-115	WLLEQKLQV	4853	38.8 ± 15.5
A2.2	412-420	ALPSFQIPV	264	74.5 ± 6.6
A2.3	75-83	FQPGQKVYV	178	2.7 ± 9.4
A2.4	92-100	GLVEQHSWM	112	1.8 ± 9.9
A2.5	168-177	MMAAMVLTSL	60.3	10.5 ± 12.0
A2.6	255-264	FETDPDPFLL	45.4	22.5 ± 9.6
A2.7	255-263	FETDPDPFL	43.1	8.2 ± 19.1
A2.8	358-367	SMTGLPLSAL	35.4	-1.5 ± 2.5
A2.9	410-418	YQALPSFQI	28.2	10.2 ± 8.2
A2.10	289-297	KVLRSIVGI	27.2	4.4 ± 9.9
VSV8		RGYVYQGL		5.6 ± 8.2
Inf-MP A2		GILGFVFTL		44.9 ± 6.8
