# Supplementary material for: HLA-A*0201-restricted CTL epitope of a novel osteosarcoma antigen, papillomavirus binding factor
Source: J Transl Med. 2009 Jun 12;7:44. doi: 10.1186/1479-5876-7-44 (PMC2702281; doi:10.1186/1479-5876-7-44)
Supplement: Additional file 2 — Clinical picture and frequency of anti-PBF A2.2 peptide CTLs in PBMC of patients with osteosarcoma. P: primary tumor, M: metastatic tumor. †Frequency of anti-PBF A2.2 CTLs among CD8+ cells. ‡Parentheses indicate that the tumor had been resected at the time of blood sampling. §Magnetically separated CD8+ cells. Irradiated peptide-pulsed CD8- cells were used as stimulator. [file 1479-5876-7-44-S2.xls]

## Sheet: Sheet1
Participants	Age	Gender	Status of	Chemotherapy	Source of	Number of responder	%CD8	Number of CD8+	Total number of	Number of tetramer-	Frequency†
			tumor bearing		responder cells	cells per well		cells per well	tested wells	positive wells
Patient
1	48	M	P	Done	PBMC	200000	25	51000	18	0	< 1 x 10-6
2	19	M	(P)‡, M	Done	PBMC	200000	24	48000	46	10	5 x 10-6
3	20	M	P	Done	CD8+ cells§	210000	99	210000	56	2	2 x 10-7
4	30	F	(P)‡, M	Done	CD8+ cells§	150000	99	150000	36	2	4 x 10-7
5	70	M	P	Not done	CD8+ cells§	100000	99	100000	103	0	< 1 x 10-7
Healthy donor
1	58	M			PBMC	350000	18	65000	144	1	1 x 10-7
2	48	M			PBMC	310000	22	68000	192	4	3 x 10-7
3	30	M			PBMC	230000	28	62000	216	3	2 x 10-7
